# Supplementary material for: Impaired Insulin Signaling Mediated by the Small GTPase Rac1 in Skeletal Muscle of the Leptin-Deficient Obese Mouse
Source: Int J Mol Sci. 2023 Jul 16;24(14):11531. doi: 10.3390/ijms241411531 (PMC10380855; doi:10.3390/ijms241411531)
Supplement: Supplementary file 1 [file ijms-24-11531-s001.zip]

Archive with 1 entries (1 files):
- ijms-2454273-supplementary.pdf
